# Supplementary material for: ﻿Divergence of the freshwater sleeper, Neodontobutishainanensis (Chen, 1985) (Teleostei, Odontobutidae), in the Pearl River basin and on Hainan Island of southern China
Source: Zookeys. 2024 Apr 17;1197:183–96. doi: 10.3897/zookeys.1197.110314 (PMC11079591; doi:10.3897/zookeys.1197.110314)
Supplement: Supplementary material 1 — A text file contains all template files (*.tpl) for FASTSIMCOAL2 simulations in this research [file zookeys-1197-183_article-110314__-s001.txt]

#(GD,GX),HN_(*.tpl)
//Number of population samples (demes)
3
//Population effective sizes (number of genes)
2000000
2000000
2000000
//Samples sizes and samples age
5
6
5
//Growth rates : negative growth implies population expansion
0
0
0
//Number of migration matrices : 0 implies no migration between demes 
0
//historical event: time, source, sink, migrants, new deme size, growth rate, migr mat index
2 historical event
TDIV1$ 2 1 1 1 0 0
TDIV2$ 1 0 1 1 0 0
//Number of independent loci [chromosome]
1 0
//Per chromosome: Number of contiguous linkage Block: a block is a set of contiguous loci
1
//per Block:data type, number of loci, per gen recomb and mut rates
FREQ 1 0 2.5e-8

#(GD,HN),GX_(*.tpl)
//Number of population samples (demes)
3
//Population effective sizes (number of genes)
2000000
2000000
2000000
//Samples sizes and samples age
5
6
5
//Growth rates : negative growth implies population expansion
0
0
0
//Number of migration matrices : 0 implies no migration between demes 
0
//historical event: time, source, sink, migrants, new deme size, growth rate, migr mat index
2 historical event
TDIV1$ 0 1 1 1 0 0
TDIV2$ 1 2 1 1 0 0
//Number of independent loci [chromosome]
1 0
//Per chromosome: Number of contiguous linkage Block: a block is a set of contiguous loci
1
//per Block:data type, number of loci, per gen recomb and mut rates
FREQ 1 0 2.5e-8

#(GX,HN),GD_(*.tpl)
//Number of population samples (demes)
3
//Population effective sizes (number of genes)
2000000
2000000
2000000
//Samples sizes and samples age
5
6
5
//Growth rates : negative growth implies population expansion
0
0
0
//Number of migration matrices : 0 implies no migration between demes 
0
//historical event: time, source, sink, migrants, new deme size, growth rate, migr mat index
2 historical event
TDIV1$ 0 2 1 1 0 0
TDIV2$ 2 1 1 1 0 0
//Number of independent loci [chromosome]
1 0
//Per chromosome: Number of contiguous linkage Block: a block is a set of contiguous loci
1
//per Block:data type, number of loci, per gen recomb and mut rates
FREQ 1 0 2.5e-8

#(GX,HN),GD_MIG_(*.tpl)
//Number of population samples (demes)
3
//Population effective sizes (number of genes)
2000000
2000000
2000000
//Samples sizes and samples age
5
6
5
//Growth rates : negative growth implies population expansion
0
0
0
//Number of migration matrices : 0 implies no migration between demes
2
//Migration matrix 0
0	0	0
0	0	MIG1
0	MIG2	0
//Migration matrix 1
0	0	0
0	0	0
0	0	0
//historical event: time, source, sink, migrants, new deme size, growth rate, migr mat index
2 historical event
TDIV1$ 0 2 1 1 0 1
TDIV2$ 2 1 1 1 0 1
//Number of independent loci [chromosome]
1 0
//Per chromosome: Number of contiguous linkage Block: a block is a set of contiguous loci
1
//per Block:data type, number of loci, per gen recomb and mut rates
FREQ 1 0 2.5e-8
