# Supplementary material for: ﻿Divergence of the freshwater sleeper, Neodontobutishainanensis (Chen, 1985) (Teleostei, Odontobutidae), in the Pearl River basin and on Hainan Island of southern China
Source: Zookeys. 2024 Apr 17;1197:183–96. doi: 10.3897/zookeys.1197.110314 (PMC11079591; doi:10.3897/zookeys.1197.110314)
Supplement: Supplementary material 2 — A text file contains all estimation files (*.est) for FASTSIMCOAL2 simulations in this research [file zookeys-1197-183_article-110314__-s002.txt]

#No_MIG_(*.est)_for 3 no migration scenarios
// Priors and rules file
// *********************
[PARAMETERS]
//#isInt? #name #dist.#min #max
//all N are in number of haploid individuals
1 TDIV1$ unif 10 10000 output
1 TDIV2$ unif 10 10000 output

#MIG_(*.est)_for (GX,HN),GD with migration
// Priors and rules file
// *********************
[PARAMETERS]
//#isInt? #name #dist.#min #max
//all N are in number of haploid individuals
1 TDIV1$ unif 10 10000 output
1 TPREDIV2$ unif 10 10000 hide
0 MIG1 logunif 1e-5 1e-2 output
0 MIG2 logunif 1e-5 1e-2 output

[COMPLEX PARAMETERS]
1	TDIV2$ = TDIV1$+TPREDIV2$	output
